# Supplementary material for: Multilocus Bayesian Estimates of Intra-Oceanic Genetic Differentiation, Connectivity, and Admixture in Atlantic Swordfish (Xiphias gladius L.)
Source: PLoS One. 2015 Jun 9;10(6):e0127979. doi: 10.1371/journal.pone.0127979 (PMC4461265; doi:10.1371/journal.pone.0127979)
Supplement: S1 Table — The allele frequency distribution within the eighteen sampled localities for each of the ten nuclear loci. (XLS) [file pone.0127979.s004.xls]

## Sheet: Sheet1
Table S1. The allele frequency distribution within the eighteen sampled localities for each of the ten nuclear loci.
		Localities
		1	2	3	4	5	6	7	8	9	10	11	12	13	14	15	16	17	18
	N	52	49	42	48	20	17	51	66	60	36	37	56	42	45	28	35	44	46
Locus	Allele/n
ARP
	1	0.33654	0.39796	0.38095	0.33333	0.35	0.38235	0.32353	0.25	0.2	0.36111	0.35135	0.46429	0.39286	0.38889	0.5	0.37143	0.38636	0.38043
	2	0.66346	0.60204	0.61905	0.66667	0.65	0.61765	0.67647	0.75	0.8	0.63889	0.64865	0.53571	0.60714	0.61111	0.5	0.62857	0.61364	0.61957
ALDB
	184	0.10577	0.08163	0.02381	0.08333	0.05	0.02941	0.09804	0.17424	0.28333	0.05556	0.02703	0.07143	0.09524	0.05556	0.16071	0.07143	0.07955	0.05435
	194	0.01923	0	0.02381	0	0.05	0	0.0098	0.00758	0	0.01389	0.01351	0.00893	0	0.02222	0	0	0.03409	0.02174
	198	0.83654	0.88776	0.88095	0.88542	0.9	0.94118	0.86275	0.81818	0.71667	0.88889	0.94595	0.88393	0.86905	0.88889	0.80357	0.87143	0.80682	0.90217
	200	0	0.0102	0	0.01042	0	0	0	0	0	0	0	0.00893	0	0	0	0	0	0
	202	0.03846	0.02041	0.07143	0.02083	0	0	0.02941	0	0	0.04167	0.01351	0.00893	0.03571	0.01111	0.03571	0.05714	0.04545	0.02174
	206	0	0	0	0	0	0.02941	0	0	0	0	0	0.01786	0	0.02222	0	0	0.02273	0
	208	0	0	0	0	0	0	0	0	0	0	0	0	0	0	0	0	0.01136	0
GpHR
	1	0.125	0.16327	0.10714	0.10417	0.025	0	0.03922	0.18182	0.125	0.125	0.04054	0.05357	0.03571	0.06667	0.03571	0.07143	0.07955	0.04348
	2	0.60577	0.66327	0.66667	0.67708	0.775	0.76471	0.68627	0.69697	0.66667	0.625	0.59459	0.71429	0.64286	0.62222	0.58929	0.7	0.625	0.70652
	3	0.16346	0.14286	0.11905	0.09375	0.05	0.14706	0.16667	0.09848	0.175	0.16667	0.22973	0.10714	0.19048	0.13333	0.14286	0.08571	0.22727	0.1413
	4	0.09615	0.02041	0.09524	0.08333	0.15	0.08824	0.07843	0.02273	0.03333	0.05556	0.09459	0.10714	0.11905	0.12222	0.17857	0.07143	0.02273	0.06522
	5	0.00962	0.0102	0.0119	0.04167	0	0	0.02941	0	0	0.02778	0.04054	0.01786	0.0119	0.05556	0.05357	0.07143	0.04545	0.04348
Act2
	1	0.61538	0.5	0.64286	0.70833	0.75	0.82353	0.65686	0.81818	0.8	0.75	0.81081	0.59821	0.77381	0.67778	0.78571	0.7	0.72727	0.76087
	2	0.38462	0.5	0.35714	0.29167	0.25	0.17647	0.34314	0.18182	0.2	0.25	0.18919	0.40179	0.22619	0.32222	0.21429	0.3	0.27273	0.23913
ATPSBeta
	1	0.34615	0.43878	0.30952	0.35417	0.3	0.17647	0.46078	0.68939	0.56667	0.47222	0.40541	0.50893	0.35714	0.31111	0.35714	0.32857	0.35227	0.32609
	2	0.65385	0.56122	0.69048	0.64583	0.7	0.82353	0.53922	0.31061	0.43333	0.52778	0.59459	0.49107	0.64286	0.68889	0.64286	0.67143	0.64773	0.67391
CaM
	1	0.46154	0.54082	0.52381	0.47917	0.525	0.61765	0.60784	0.45455	0.4	0.59722	0.71622	0.88393	0.90476	0.92222	0.91071	0.9	0.92045	0.8913
	2	0.53846	0.45918	0.47619	0.52083	0.475	0.38235	0.39216	0.54545	0.6	0.40278	0.28378	0.11607	0.09524	0.07778	0.08929	0.1	0.07955	0.1087
MLC2
	1	0.88462	0.80612	0.75	0.73958	0.825	0.76471	0.77451	0.4697	0.50833	0.70833	0.77027	0.74107	0.79762	0.8	0.83929	0.68571	0.79545	0.77174
	2	0.10577	0.17347	0.2381	0.22917	0.175	0.23529	0.20588	0.52273	0.49167	0.26389	0.21622	0.20536	0.15476	0.14444	0.16071	0.27143	0.18182	0.18478
	3	0.00962	0.02041	0.0119	0.03125	0	0	0.01961	0.00758	0	0.02778	0.01351	0.05357	0.04762	0.05556	0	0.04286	0.02273	0.04348
SRP54
	1	0.79808	0.76531	0.84524	0.79167	0.825	0.88235	0.78431	0.93939	0.975	0.84722	0.82432	0.8125	0.77381	0.83333	0.78571	0.74286	0.71591	0.80435
	2	0.20192	0.23469	0.15476	0.20833	0.175	0.11765	0.21569	0.06061	0.025	0.15278	0.17568	0.1875	0.22619	0.16667	0.21429	0.25714	0.28409	0.19565
LDHA
	1	0.68269	0.67347	0.69048	0.65625	0.65	0.58824	0.57843	0.51515	0.53333	0.54167	0.64865	0.58036	0.61905	0.61111	0.55357	0.54286	0.67045	0.59783
	2	0.02885	0.05102	0.03571	0.04167	0	0.11765	0.04902	0.01515	0.01667	0.01389	0.04054	0.05357	0.02381	0.08889	0.07143	0.07143	0.04545	0.04348
	3	0.28846	0.27551	0.27381	0.30208	0.35	0.29412	0.37255	0.4697	0.45	0.44444	0.31081	0.36607	0.35714	0.3	0.375	0.38571	0.28409	0.3587
ANT
	1	0.57692	0.62245	0.67857	0.60417	0.775	0.61765	0.62745	0.55303	0.49167	0.63889	0.59459	0.72321	0.70238	0.58889	0.625	0.7	0.625	0.59783
	2	0.03846	0.02041	0.10714	0.0625	0	0	0.0098	0.00758	0	0	0.02703	0.02679	0.03571	0.01111	0.01786	0.02857	0	0.01087
	3	0.05769	0.04082	0.05952	0.02083	0.05	0.05882	0.01961	0.0303	0.04167	0.02778	0.04054	0.03571	0.03571	0.06667	0.05357	0.02857	0.02273	0.04348
	4	0.01923	0.02041	0	0.01042	0.075	0	0.01961	0.00758	0	0.02778	0.02703	0.01786	0.0119	0.01111	0.01786	0	0.01136	0.02174
	5	0.30769	0.29592	0.14286	0.29167	0.075	0.32353	0.32353	0.40152	0.46667	0.30556	0.2973	0.1875	0.21429	0.31111	0.28571	0.24286	0.34091	0.32609
	6	0	0	0	0	0	0	0	0	0	0	0.01351	0.00893	0	0	0	0	0	0
	7	0	0	0.0119	0.01042	0.025	0	0	0	0	0	0	0	0	0.01111	0	0	0	0
