# Supplementary material for: Multilocus Bayesian Estimates of Intra-Oceanic Genetic Differentiation, Connectivity, and Admixture in Atlantic Swordfish (Xiphias gladius L.)
Source: PLoS One. 2015 Jun 9;10(6):e0127979. doi: 10.1371/journal.pone.0127979 (PMC4461265; doi:10.1371/journal.pone.0127979)
Supplement: S3 Table — A consensus critical population (South Atlantic) power of assignment for each locus using WHICHLOCI v.1.0 between North Atlantic (n = 207) and South Atlantic (n = 297) swordfish inferred in STRUCTURE v2.3. (XLS) [file pone.0127979.s006.xls]

## Sheet: Sheet1
Table S3. A consensus critical population (South Atlantic) power of assignment for each locus using WHICHLOCI v.1.0 between North Atlantic (n=207) and South Atlantic (n=297) swordfish inferred in STRUCTURE v2.3.
Rank	Locus	Score	% (Relative Score)
1	CaM	-0.71	2.1347
2	Mlc2	-0.72	2.1648
3	SRP54	-1.56	4.6903
4	ALDB	-1.69	5.0812
5	ARP	-3.35	10.0722
6	Act2a	-3.95	11.8761
7	LDHA	-4.83	14.5219
8	GpHR	-5.02	15.0932
9	ATPsβ	-5.33	16.0253
10	ANT	-6.1	18.3403
