# Supplementary material for: Multilocus Bayesian Estimates of Intra-Oceanic Genetic Differentiation, Connectivity, and Admixture in Atlantic Swordfish (Xiphias gladius L.)
Source: PLoS One. 2015 Jun 9;10(6):e0127979. doi: 10.1371/journal.pone.0127979 (PMC4461265; doi:10.1371/journal.pone.0127979)
Supplement: S4 Table — The average population posterior probability membership (Q) of 18 localities in the Atlantic and Mediterranean inferred in STRUCTURE v2.3. (XLS) [file pone.0127979.s007.xls]

## Sheet: Sheet1
Table S4. The average population posterior probability membership (Q) of 18 localities in the Atlantic and Mediterranean inferred in STRUCTURE v2.3.
Locality	SA	MED	NWA	n
1	0.046	0.0221	0.9319	52
2	0.0568	0.0258	0.9174	49
3	0.0633	0.0032	0.9335	42
4	0.0411	0.0264	0.9325	48
5	0.0742	0.0042	0.9216	16
6	0.4892	0.0651	0.4457	21
7	0.3564	0.097	0.5466	51
8	0.0653	0.8481	0.0865	83
9	0.008	0.9777	0.0144	59
10	0.5232	0.0226	0.4541	20
11	0.5679	0.016	0.4162	36
12	0.9582	0.0028	0.039	57
13	0.9826	0.0031	0.0144	42
14	0.9868	0.0014	0.0118	45
15	0.9818	0.0023	0.0159	28
16	0.9712	0.0033	0.0254	35
17	0.979	0.0014	0.0196	44
18	0.9776	0.0036	0.0188	46
