# Supplementary material for: Multilocus Bayesian Estimates of Intra-Oceanic Genetic Differentiation, Connectivity, and Admixture in Atlantic Swordfish (Xiphias gladius L.)
Source: PLoS One. 2015 Jun 9;10(6):e0127979. doi: 10.1371/journal.pone.0127979 (PMC4461265; doi:10.1371/journal.pone.0127979)
Supplement: S5 Table — The alleles for the ten loci and all 774 swordfish analyzed in this study. Allelic numbering corresponds to reported GenBank alleles for all loci except ALDB. Allelic numbering for ALDB corresponds to STR amplicon size scoring. (XLSX) [file pone.0127979.s008.xlsx]

## Sheet: Sheet1
Table S5. The alleles for the ten loci and all 774 swordfish analyzed in this study. Allelic numbering corresponds to reported Genbank alleles for all loci except ALDB. Allelic numbering for ALDB corresponds to STR amplicon size scoring.
		Loci
XGLA#	Locality	ALDB		ARP		GpHR		Act2		ATPSBeta		CaM		MLC2		SRP54		LDHA		ANT
5835	1	198	198	1	1	2	2	1	1	2	2	1	1	1	1	1	1	1	1	1	1
5837	1	198	198	2	2	1	2	2	2	2	2	1	2	1	2	1	1	1	3	3	5
5839	1	198	198	2	2	1	2	1	1	1	1	1	2	1	1	1	1	3	3	5	5
5840	1	198	198	1	2	2	2	1	1	1	2	2	2	1	1	1	2	1	3	1	5
5841	1	184	198	1	1	1	3	1	1	1	2	1	2	1	1	1	1	1	3	1	5
5842	1	198	198	2	2	1	2	1	2	1	2	1	2	1	1	2	2	2	3	1	1
5843	1	198	198	2	2	2	2	2	2	1	2	2	2	1	1	1	1	1	3	1	1
5844	1	198	198	2	2	1	2	2	2	1	2	1	2	1	2	1	2	1	1	1	5
5845	1	198	198	1	2	2	2	2	2	1	2	2	2	1	1	1	2	1	1	5	5
5846	1	198	202	1	1	2	2	1	1	2	2	2	2	2	2	1	1	3	3	1	1
5847	1	184	198	2	2	4	4	1	1	1	2	1	1	1	1	1	2	3	3	1	2
5848	1	198	198	2	2	2	2	1	1	2	2	1	2	1	1	1	2	1	1	1	5
5849	1	198	198	1	1	2	2	2	2	1	2	2	2	1	1	1	2	1	1	1	1
5850	1	198	198	1	2	2	2	1	1	1	2	2	2	1	1	1	2	1	1	3	5
5851	1	198	202	1	1	1	2	1	2	2	2	1	1	1	1	1	2	1	1	1	1
5852	1	198	198	1	2	2	2	1	1	1	2	2	2	1	1	1	2	3	1	1	1
5853	1	198	198	2	2	2	2	2	2	1	2	2	2	1	1	1	1	1	1	1	5
5855	1	198	198	2	2	2	2	1	2	2	2	2	2	1	1	1	1	1	3	1	5
7344	1	198	198	1	2	2	3	1	1	1	2	2	2	1	1	1	2	1	1	5	5
7345	1	194	198	1	1	2	3	2	2	2	2	1	2	1	1	1	2	1	3	1	4
7346	1	198	198	2	2	2	3	1	1	2	2	1	1	1	1	1	1	1	1	1	1
7348	1	198	198	1	2	2	2	1	2	2	2	1	2	1	1	1	1	1	3	5	5
7349	1	184	198	1	2	2	2	1	2	1	2	2	2	1	1	1	1	3	1	1	4
7350	1	198	198	2	2	2	3	1	1	1	2	1	1	1	2	1	1	1	3	5	5
7351	1	198	202	1	2	2	3	1	2	1	2	1	2	2	3	1	1	1	3	2	3
7352	1	198	198	2	2	2	4	1	1	2	2	2	2	1	1	1	1	1	1	3	5
7356	1	198	198	2	2	2	2	1	2	1	2	1	2	1	1	1	1	1	1	1	5
7357	1	198	198	2	2	1	2	1	2	1	1	1	1	1	2	1	1	1	3	1	1
7358	1	198	198	2	2	3	4	1	2	2	2	1	2	1	2	1	1	1	1	1	1
7360	1	198	198	2	2	1	2	1	1	2	2	2	2	1	1	1	1	1	3	1	1
7362	1	198	198	2	2	2	4	1	1	2	2	1	2	1	1	1	1	1	3	1	1
7365	1	198	198	1	1	3	3	1	1	2	2	2	2	1	1	1	2	1	3	1	1
7366	1	198	202	2	2	1	3	1	1	1	2	1	1	1	1	2	2	1	3	1	5
7368	1	198	198	1	1	2	2	2	2	1	2	2	2	1	1	1	1	1	1	1	2
7369	1	198	198	2	2	1	2	1	1	2	2	1	2	1	1	1	1	2	2	1	3
7374	1	184	198	2	2	2	2	1	1	1	1	1	1	1	1	1	1	1	1	5	5
7376	1	184	184	1	1	2	4	2	2	1	2	1	2	1	2	1	1	1	1	1	1
7377	1	198	198	2	2	2	2	2	2	2	2	1	1	1	2	1	1	1	1	1	1
7378	1	184	198	2	2	2	3	1	1	1	2	1	1	1	1	1	2	1	1	1	1
7379	1	198	198	2	2	2	3	1	1	2	2	1	1	1	1	1	1	1	1	1	1
7407	1	184	198	2	2	2	4	2	2	1	2	1	1	1	1	1	1	1	3	1	2
7429	1	198	198	1	1	2	3	1	1	1	2	2	2	1	1	1	1	3	3	1	1
7436	1	198	198	1	2	3	5	1	1	2	2	1	1	1	1	1	1	1	1	5	5
7437	1	198	198	2	2	2	3	1	1	1	2	2	2	1	1	1	2	1	3	1	1
7440	1	184	198	1	2	2	2	2	2	2	2	1	1	1	1	1	1	1	3	5	5
7443	1	198	198	1	2	2	4	1	1	1	2	1	1	1	1	1	1	1	1	1	5
7445	1	184	198	1	2	1	4	2	2	1	1	2	2	1	1	1	2	1	1	1	5
7446	1	198	198	1	2	2	3	1	2	1	1	1	2	1	2	1	1	1	1	1	1
7448	1	184	198	2	2	1	2	2	2	1	2	1	2	1	1	1	2	1	1	1	1
7449	1	198	198	2	2	2	3	1	2	1	2	1	2	1	1	1	1	3	3	3	5
7452	1	194	198	1	2	2	4	1	1	2	2	1	2	1	1	1	2	1	1	1	5
7453	1	198	198	1	2	1	2	1	2	2	2	2	2	1	1	1	1	1	1	1	5
1071	2	198	202	2	2	2	2	1	2	1	2	1	2	1	1	1	1	1	1	1	1
1072	2	198	198	1	1	2	2	2	2	2	2	1	2	2	2	1	2	2	3	1	5
1073	2	198	198	1	1	1	2	1	2	2	2	1	2	1	1	2	2	1	1	1	5
1074	2	198	198	1	2	2	3	1	2	2	2	1	1	1	2	1	2	1	1	1	5
1075	2	198	198	2	2	2	3	1	2	1	2	1	2	1	1	1	1	1	3	1	5
1076	2	198	198	1	2	2	3	2	2	1	1	1	1	1	3	1	2	3	1	1	1
1077	2	198	198	1	2	2	2	1	2	2	2	2	2	1	1	1	2	1	1	1	4
1078	2	184	198	1	1	1	2	1	2	1	1	1	2	1	1	1	1	1	3	1	1
1079	2	198	198	1	1	1	2	2	2	1	2	2	2	1	1	1	2	1	1	1	1
1080	2	198	202	2	2	2	2	1	1	2	2	1	1	1	1	1	1	1	3	1	1
1081	2	198	198	2	2	2	4	1	2	1	2	1	2	2	2	1	1	1	1	1	1
1082	2	198	198	1	2	1	2	1	2	1	2	1	1	1	1	1	2	1	1	1	1
1083	2	198	198	1	2	1	2	1	2	1	2	2	2	1	1	1	1	1	3	1	3
1084	2	198	198	2	2	2	2	2	2	2	2	2	2	1	2	2	2	1	3	1	5
1085	2	198	198	2	2	3	5	2	2	1	1	1	1	1	1	1	1	1	3	1	1
1086	2	198	198	2	2	2	2	1	2	2	2	1	2	1	2	1	2	1	2	1	5
1087	2	198	198	2	2	3	3	1	2	2	2	1	1	1	1	1	2	1	3	1	1
1088	2	198	198	1	1	2	2	1	2	1	1	1	2	1	2	1	1	3	1	1	5
1089	2	184	198	1	2	2	2	2	2	1	1	1	1	1	1	1	2	1	1	3	5
1090	2	184	198	1	1	2	3	1	2	1	2	1	2	1	2	1	2	1	3	1	3
1091	2	198	198	2	2	1	2	1	2	2	2	1	2	1	1	1	1	1	1	5	5
1092	2	198	198	1	1	1	3	1	2	1	2	2	2	1	1	1	1	1	3	1	5
1093	2	198	198	1	2	2	3	1	2	1	2	1	2	1	1	1	2	1	3	1	1
1094	2	184	198	1	2	1	2	1	2	1	2	1	2	1	2	1	1	3	1	5	5
1095	2	198	198	1	2	1	2	1	2	1	2	2	2	1	1	1	1	3	1	5	5
1096	2	198	198	1	2	2	3	2	2	1	2	1	2	1	2	1	1	1	3	1	5
1097	2	198	198	2	2	2	2	1	2	2	2	1	1	1	1	1	2	1	3	1	5
1098	2	198	198	1	2	1	2	1	2	1	2	1	2	1	1	1	1	1	1	1	1
1099	2	198	198	1	2	2	2	1	2	1	2	1	2	1	2	1	1	1	1	1	1
1100	2	198	198	1	2	2	2	1	2	2	2	2	2	1	1	1	2	1	2	1	1
1101	2	198	198	1	1	2	3	2	2	1	2	1	1	1	1	1	1	1	3	1	5
1102	2	198	198	2	2	2	3	1	1	1	2	2	2	1	2	1	1	3	1	1	5
1103	2	198	198	2	2	2	4	1	1	1	1	1	2	1	1	1	1	1	1	1	3
1104	2	184	198	1	1	2	3	1	2	1	1	1	1	1	1	1	1	1	1	1	5
1105	2	198	198	2	2	2	2	2	2	1	2	1	2	2	2	1	1	1	3	1	5
1106	2	198	198	1	2	1	2	1	2	1	1	1	2	1	3	1	1	1	1	1	1
1107	2	198	200	2	2	2	2	1	1	2	2	1	2	1	1	1	2	1	3	1	5
1108	2	198	198	2	2	2	2	1	2	2	2	1	1	1	1	1	1	1	3	1	2
1109	2	198	198	2	2	1	2	1	2	1	2	1	2	1	1	1	1	1	1	1	1
1110	2	198	198	2	2	1	2	1	1	1	2	1	1	1	1	1	1	1	1	2	5
1111	2	184	198	1	1	2	2	1	2	2	2	2	2	1	1	1	1	1	1	1	5
1113	2	198	198	2	2	1	3	1	1	1	1	1	2	1	1	1	2	1	2	1	5
1114	2	198	198	1	2	2	2	1	2	2	2	1	1	1	1	1	2	1	2	1	5
1122	2	184	198	2	2	2	2	1	1	1	1	1	2	1	1	1	1	1	3	1	1
1123	2	184	198	1	2	1	2	2	2	2	2	1	2	1	1	1	1	1	3	1	5
1124	2	198	198	2	2	1	2	1	2	1	2	2	2	1	2	1	2	1	3	1	5
1125	2	198	198	1	1	2	2	1	1	1	2	1	2	1	2	1	1	3	1	1	1
1126	2	198	198	1	2	2	2	1	1	1	2	1	2	1	1	1	2	1	3	1	1
1127	2	198	198	2	2	2	2	1	1	1	2	1	1	1	1	1	2	1	1	4	5
1892	3	198	198	1	2	2	2	1	1	1	2	1	2	1	2	1	2	1	3	1	1
1895	3	198	198	1	1	2	2	1	1	2	2	1	1	1	1	1	2	1	1	2	3
1899	3	198	198	1	1	2	3	2	2	1	2	1	2	1	1	1	1	1	3	1	5
1900	3	198	198	1	2	2	2	1	1	1	1	1	2	1	1	1	1	1	3	1	1
1910	3	198	198	2	2	1	2	1	1	1	2	1	2	1	2	1	1	1	3	1	1
1920	3	198	202	2	2	1	4	1	1	1	2	2	2	1	1	1	1	1	1	1	3
1929	3	198	202	1	2	2	2	1	2	1	2	2	2	1	2	1	1	1	1	2	5
1932	3	198	198	2	2	2	4	2	2	1	1	1	2	1	1	1	1	1	3	1	2
1938	3	198	198	1	1	1	4	2	2	2	2	2	2	1	2	1	2	1	1	1	1
1939	3	198	198	1	1	1	2	1	2	1	2	1	2	1	1	1	1	1	1	1	5
1943	3	198	198	2	2	1	4	1	1	2	2	2	2	2	2	1	1	1	1	1	1
1947	3	184	198	1	2	2	2	2	2	1	2	1	2	1	1	1	1	1	1	1	1
1952	3	198	198	2	2	2	2	1	2	1	2	1	2	1	1	1	2	1	3	1	1
1962	3	198	198	1	2	2	2	2	2	2	2	1	1	1	1	1	2	1	1	5	7
1965	3	198	198	1	1	1	2	1	2	1	2	1	1	1	2	1	1	1	1	1	1
1966	3	198	198	1	1	2	2	1	1	2	2	1	1	1	1	1	1	1	2	3	5
1969	3	194	198	2	2	2	4	1	2	1	2	1	2	1	1	1	1	1	1	1	1
1970	3	198	198	1	2	2	3	1	2	1	2	1	2	1	3	1	1	3	3	1	1
1973	3	184	198	2	2	2	3	1	1	2	2	1	2	1	2	1	1	1	1	1	1
1975	3	198	198	2	2	2	2	1	2	1	2	1	2	1	1	1	1	1	3	1	1
1983	3	198	202	2	2	2	2	1	1	1	2	1	2	1	1	1	1	1	1	1	1
1987	3	198	202	2	2	1	3	1	1	2	2	2	2	1	2	1	2	1	3	1	2
1989	3	198	198	2	2	2	2	1	1	2	2	1	2	2	2	1	1	1	2	1	2
1993	3	198	198	2	2	1	2	2	2	1	2	2	2	1	2	1	2	1	1	1	1
1994	3	198	198	1	2	2	3	1	2	2	2	1	1	1	1	1	1	1	1	1	1
1997	3	198	198	2	2	2	3	1	1	1	2	1	1	1	2	1	2	1	3	1	1
2002	3	198	198	1	2	2	3	1	2	1	2	1	1	1	2	1	1	1	1	1	5
2003	3	194	198	1	2	2	4	1	1	2	2	1	2	1	1	1	1	3	3	1	1
2004	3	198	198	1	2	2	5	1	1	2	2	1	1	1	1	1	2	1	1	1	2
2049	3	198	198	2	2	2	2	1	2	1	1	2	2	1	1	1	1	1	3	2	3
2064	3	198	198	1	2	2	2	1	2	2	2	1	1	1	1	1	2	3	1	1	1
2067	3	198	198	1	1	1	2	1	2	2	2	1	2	1	1	1	2	1	2	5	5
2083	3	198	198	1	2	2	2	1	2	1	1	1	2	1	1	1	1	1	3	1	1
2084	3	198	198	2	2	2	2	1	2	2	2	1	1	1	1	1	1	1	3	1	5
2093	3	198	198	2	2	2	4	1	1	2	2	1	2	1	2	1	1	1	1	1	1
2101	3	198	202	1	2	2	3	1	1	2	2	2	2	1	1	1	1	1	1	1	2
2105	3	198	198	2	2	2	3	1	2	1	2	2	2	1	1	1	2	3	3	1	1
2111	3	198	198	2	2	2	2	1	2	2	2	2	2	1	1	1	1	1	3	1	1
2120	3	198	198	1	2	2	4	1	1	2	2	1	1	1	2	1	1	1	1	1	3
2158	3	198	198	1	1	2	2	1	2	1	2	1	2	1	2	1	1	1	3	2	5
2163	3	198	198	1	2	2	3	1	1	2	2	1	1	1	2	1	1	1	3	5	5
2171	3	198	202	1	2	2	2	1	2	2	2	1	2	2	2	1	2	1	3	1	1
700	4	198	198	2	2	2	2	1	2	2	2	1	2	1	1	1	2	1	3	1	1
701	4	198	198	1	2	2	2	1	2	2	2	1	2	1	1	1	2	1	3	5	5
702	4	198	202	2	2	2	2	1	1	2	2	2	2	1	1	1	2	3	3	1	5
703	4	184	198	2	2	2	2	2	2	1	2	1	2	1	1	1	2	1	1	1	4
704	4	184	198	1	2	2	2	1	2	2	2	1	1	1	1	1	1	1	1	5	5
705	4	184	184	1	2	2	2	1	1	1	2	2	2	1	2	1	1	1	1	1	1
706	4	198	198	2	2	2	2	1	2	2	2	1	2	1	2	1	1	1	3	1	2
707	4	198	198	2	2	2	2	1	2	1	2	1	2	1	2	1	1	1	3	1	1
708	4	198	198	1	2	1	2	1	1	1	2	1	1	1	1	1	1	1	3	1	1
709	4	198	198	2	2	1	2	1	2	1	2	1	1	1	2	1	2	1	3	5	5
733	4	198	198	1	1	1	2	1	2	2	2	2	2	1	1	1	2	1	1	1	1
734	4	198	198	1	2	2	5	1	1	2	2	1	2	1	2	1	1	1	2	1	1
735	4	198	198	1	1	2	4	1	1	1	2	1	1	2	2	1	1	1	3	2	5
736	4	198	198	1	2	2	3	1	1	1	2	1	2	1	1	1	2	3	1	3	5
737	4	198	198	1	1	1	3	1	1	2	2	1	1	1	1	1	1	1	3	1	5
746	4	198	198	2	2	2	4	1	2	2	2	1	2	1	3	1	1	1	3	1	5
747	4	198	198	2	2	2	2	1	2	1	2	1	2	2	3	1	1	1	1	1	5
749	4	198	198	2	2	1	2	1	1	1	2	1	1	1	2	1	1	1	1	1	5
750	4	198	198	1	1	2	3	1	1	1	2	1	1	1	1	1	1	1	3	1	2
751	4	184	198	1	1	2	4	1	2	2	2	1	2	1	3	2	2	1	1	1	2
752	4	198	198	1	2	1	2	1	2	1	1	1	2	1	2	1	1	1	3	1	1
753	4	198	198	1	2	2	2	2	2	1	1	1	2	1	1	1	1	3	1	1	5
755	4	198	198	1	2	2	2	1	2	2	2	1	1	1	1	1	1	1	3	1	5
1246	4	198	198	2	2	1	2	1	2	1	2	1	2	1	2	1	1	1	1	1	1
1247	4	198	198	1	2	2	2	1	1	2	2	1	2	1	2	1	1	1	2	1	1
1248	4	198	198	1	2	2	4	1	2	1	2	1	2	1	2	1	1	1	1	1	1
1249	4	198	198	2	2	2	2	1	1	2	2	1	1	1	1	1	2	1	3	1	5
1250	4	198	200	2	2	2	2	1	1	1	2	1	2	1	2	1	1	1	3	1	1
1251	4	198	198	1	2	2	4	1	1	1	2	1	1	1	1	1	1	1	1	1	5
1252	4	198	198	2	2	2	5	1	2	1	1	1	1	1	2	1	1	1	3	1	5
1253	4	198	198	2	2	2	4	1	1	1	1	2	2	1	2	2	2	1	1	1	1
1254	4	198	198	1	2	2	2	1	1	1	2	1	2	1	2	1	2	1	1	1	1
1255	4	184	198	2	2	2	2	1	1	1	2	1	2	1	1	1	1	1	1	5	5
1256	4	198	198	1	1	3	3	1	2	1	2	2	2	1	2	1	2	1	3	1	1
1257	4	198	198	1	2	2	5	1	1	1	2	2	2	1	2	1	1	3	1	1	2
1258	4	198	198	2	2	1	2	1	1	2	2	2	2	1	1	1	1	1	1	1	5
1259	4	198	198	1	2	2	2	1	1	2	2	1	2	1	1	2	2	1	1	5	5
1260	4	198	198	2	2	2	5	1	2	1	2	2	2	1	1	1	2	1	1	1	3
1261	4	198	198	1	2	2	2	1	2	1	1	2	2	1	2	1	1	1	3	1	1
1262	4	184	198	1	2	2	2	1	1	2	2	1	2	1	1	1	1	3	3	1	5
1263	4	198	198	2	2	2	2	1	1	1	2	1	2	1	1	1	2	1	1	1	1
1264	4	184	198	2	2	2	2	1	1	2	2	2	2	1	2	1	1	1	3	1	5
1265	4	198	198	1	2	2	4	1	2	1	2	1	2	1	1	1	2	2	3	1	7
1266	4	198	198	2	2	2	3	1	2	2	2	1	2	1	1	1	1	3	1	1	5
1267	4	198	198	1	2	1	3	2	2	1	2	2	2	1	2	1	1	1	3	1	2
1268	4	198	198	2	2	1	3	1	2	2	2	1	2	1	1	1	2	1	2	1	5
1269	4	198	202	1	2	2	2	1	2	1	1	2	2	1	1	1	1	1	3	1	1
6380	4	198	198	2	2	3	4	1	1	2	2	2	2	1	1	1	1	1	1	1	5
268	5	184	198	1	2	2	4	1	1	1	2	1	1	1	1	1	1	1	1	1	3
269	5	198	198	1	1	2	2	1	1	1	2	1	1	1	1	1	1	1	3	1	4
270	5	198	198	1	1	2	2	1	1	1	2	2	2	1	1	1	1	1	1	1	1
274	5	184	198	2	2	2	2	1	1	1	2	1	2	1	2	1	2	1	3	1	4
6367	5	194	198	2	2	1	2	2	2	2	2	1	1	1	1	1	1	1	1	1	5
6368	5	198	198	1	2	2	2	1	1	2	2	2	2	1	1	1	1	1	1	1	1
6374	5	198	198	2	2	2	2	1	2	1	2	1	2	1	2	1	1	1	3	1	1
6376	5	198	198	1	1	2	2	1	1	1	2	2	2	1	1	1	1	1	3	1	1
6377	5	198	198	1	2	2	4	1	2	2	2	1	2	1	2	1	2	1	3	1	5
6379	5	198	198	1	2	2	2	1	1	2	2	1	1	1	2	1	1	1	3	1	3
6382	5	198	198	1	2	2	4	1	1	2	2	1	2	1	2	1	1	1	1	1	1
6386	5	198	198	2	2	2	2	1	2	1	2	2	2	1	1	1	1	3	3	1	1
6388	5	194	198	1	2	2	2	1	2	2	2	2	2	1	2	1	1	1	1	1	1
6391	5	198	198	2	2	2	2	1	1	1	1	1	2	1	1	1	2	1	1	1	7
7610	5	198	198	2	2	2	2	1	1	2	2	1	2	1	1	1	2	3	1	1	4
7611	5	198	198	2	2	2	2	1	2	2	2	1	2	1	1	1	2	3	1	1	5
7612	5	198	198	2	2	4	4	1	1	2	2	1	1	1	1	1	1	3	1	1	1
7613	5	198	198	2	2	2	3	1	2	1	2	1	2	1	2	2	2	3	1	1	1
7614	5	198	198	1	2	2	2	1	1	1	2	1	1	1	1	1	1	1	3	1	1
7714	5	198	198	1	2	3	4	2	2	1	2	1	2	1	1	1	1	1	3	1	1
6363	6	198	206	2	2	3	3	2	2	2	2	1	1	1	2	1	2	1	3	1	3
6364	6	198	198	2	2	2	3	1	1	1	2	2	2	1	2	1	2	1	3	1	5
6365	6	198	198	2	2	2	2	1	1	1	2	1	2	1	2	1	1	1	3	5	5
6369	6	198	198	1	2	2	3	1	1	2	2	1	1	1	1	1	1	2	3	1	1
6370	6	198	198	2	2	2	2	1	1	1	2	2	2	2	2	1	2	1	1	1	1
6371	6	198	198	1	2	2	3	1	2	2	2	1	1	1	1	1	2	1	1	3	5
6372	6	198	198	1	2	2	2	1	2	2	2	1	2	1	1	1	1	1	2	1	5
6373	6	198	198	1	1	2	2	1	2	2	2	1	1	1	1	1	1	1	3	5	5
6375	6	198	198	1	2	2	2	1	1	2	2	1	1	1	1	1	1	1	3	1	5
6378	6	198	198	2	2	2	4	1	1	2	2	2	2	1	2	1	1	3	1	1	5
6381	6	198	198	2	2	2	2	1	1	2	2	1	1	1	1	1	1	1	1	1	1
6383	6	198	198	1	1	2	2	1	1	2	2	1	1	1	1	1	1	2	1	1	5
6384	6	184	198	2	2	2	4	1	1	2	2	1	2	1	2	1	1	1	1	1	1
6387	6	198	198	1	2	2	2	1	1	1	2	1	2	1	2	1	1	1	3	1	5
6389	6	198	198	1	2	2	2	1	1	2	2	1	2	1	1	1	1	2	3	1	1
6390	6	198	198	1	2	2	4	1	1	2	2	1	2	1	1	1	1	1	1	1	1
6392	6	198	198	1	1	2	2	1	2	1	1	1	2	1	1	1	1	1	3	1	1
260	7	198	198	2	2	2	4	1	1	2	2	1	1	1	1	1	1	1	1	1	1
262	7	198	198	1	2	2	3	1	2	1	1	1	1	1	1	1	2	1	3	1	3
264	7	198	198	1	2	2	2	1	2	1	2	1	1	1	1	2	2	1	3	1	5
266	7	198	198	1	2	2	2	1	2	1	2	1	2	1	1	1	2	1	3	1	5
267	7	184	198	2	2	3	4	1	1	1	2	1	1	1	2	1	2	1	3	5	5
271	7	198	198	1	2	3	3	1	2	1	2	2	2	1	1	1	1	3	1	1	1
272	7	184	198	2	2	2	4	1	1	1	1	1	2	1	2	2	2	1	3	1	5
273	7	198	198	2	2	2	2	1	2	1	1	1	1	1	3	1	2	1	3	1	5
7609	7	198	198	2	2	2	2	1	1	1	2	1	2	1	1	1	2	1	1	5	5
7615	7	198	198	2	2	2	2	1	1	1	2	1	1	1	1	1	1	1	3	1	5
7616	7	198	198	1	2	2	3	1	1	1	2	1	2	1	2	1	2	1	3	5	5
7617	7	198	202	1	2	2	2	1	1	2	2	1	2	1	1	1	2	1	3	1	5
7618	7	184	184	1	2	1	3	2	2	1	2	1	2	1	2	1	1	1	3	1	1
7619	7	198	198	2	2	2	2	1	2	1	2	1	1	1	1	1	2	3	3	1	5
7620	7	198	198	2	2	3	5	1	2	1	2	1	2	1	1	1	1	1	1	1	5
7621	7	184	198	2	2	2	2	1	2	2	2	2	2	1	1	1	1	1	3	1	5
7622	7	198	198	1	1	1	4	1	1	2	2	1	2	1	1	1	1	1	1	4	5
7623	7	184	198	2	2	2	2	2	2	1	2	1	1	1	2	1	1	1	1	1	5
7624	7	198	198	2	2	2	4	2	2	2	2	2	2	1	2	1	2	1	1	1	2
7625	7	198	202	1	1	2	2	2	2	2	2	1	1	1	1	1	1	1	2	1	5
7626	7	198	198	2	2	1	2	1	2	1	2	1	2	1	2	1	2	1	3	1	1
7627	7	198	198	1	2	1	3	1	2	1	2	1	1	1	1	1	2	1	3	1	5
7628	7	184	184	2	2	2	2	1	2	1	1	1	2	2	2	1	1	1	3	3	5
7629	7	184	198	2	2	2	2	1	2	2	2	1	2	1	1	1	2	1	1	1	1
7630	7	198	198	2	2	2	2	1	2	2	2	1	2	1	2	1	1	1	2	1	5
7631	7	198	198	1	2	2	3	1	2	1	1	1	2	1	1	1	1	3	1	1	1
7632	7	198	198	1	2	2	3	1	1	1	1	2	2	1	1	2	2	1	3	1	5
7633	7	198	198	1	1	2	2	1	1	1	2	1	1	1	1	1	1	1	1	1	1
7667	7	198	198	1	2	2	4	1	2	1	1	2	2	1	1	1	2	1	3	1	5
7668	7	198	198	2	2	2	3	1	2	1	2	1	1	1	1	1	1	3	1	1	1
7669	7	198	198	2	2	2	3	1	1	1	1	1	2	1	2	1	1	3	1	1	5
7670	7	198	198	1	2	2	3	1	1	1	1	2	2	1	2	1	1	2	3	1	1
7671	7	198	198	2	2	2	2	1	1	2	2	1	1	1	2	2	2	1	3	1	5
7672	7	198	202	1	1	2	2	1	2	1	2	1	2	2	2	1	1	1	2	1	1
7673	7	198	198	1	2	2	2	1	1	2	2	1	2	1	1	1	1	1	1	1	1
7674	7	198	198	1	2	2	2	1	1	1	1	2	2	1	1	1	1	1	1	1	1
7675	7	198	198	1	1	2	2	1	1	2	2	1	2	1	1	1	1	1	1	1	1
7676	7	198	198	1	2	2	2	2	2	2	2	1	2	1	2	1	1	1	3	1	1
7677	7	198	198	2	2	2	3	1	2	1	2	2	2	1	1	1	1	1	2	1	5
7678	7	198	198	2	2	2	2	1	1	1	2	1	1	1	2	1	1	3	3	1	5
7679	7	198	198	1	2	2	3	1	1	2	2	1	1	1	1	1	1	1	3	1	1
7680	7	198	198	1	1	2	2	1	1	1	1	2	2	1	2	1	1	1	1	1	1
7681	7	198	198	1	1	2	2	2	2	1	2	1	1	1	1	1	1	1	3	1	4
7682	7	198	198	2	2	2	2	1	2	2	2	1	1	1	1	1	1	1	3	1	1
7683	7	184	198	1	2	4	5	1	2	2	2	2	2	1	3	1	1	1	3	1	5
7684	7	198	198	2	2	3	5	1	2	1	2	1	1	1	2	1	1	1	3	1	1
7716	7	198	198	1	2	2	4	1	2	1	2	1	1	1	1	1	1	1	3	1	5
7717	7	194	198	2	2	2	3	1	1	1	2	1	1	1	1	1	1	3	3	1	5
7718	7	198	198	1	2	2	2	1	1	2	2	1	1	1	1	1	1	1	3	1	5
7813	7	198	198	2	2	2	2	1	1	1	1	1	1	1	2	1	2	1	3	1	5
7815	7	198	198	2	2	2	2	1	2	1	2	2	2	1	2	1	1	1	3	1	5
5795	8	184	198	2	2	1	2	1	1	1	1	1	2	1	2	1	1	3	3	1	1
5796	8	184	198	1	2	2	2	1	1	1	1	2	2	1	2	1	1	1	1	1	1
5797	8	184	198	2	2	1	2	1	1	1	1	1	2	1	1	1	1	1	1	1	5
5798	8	184	198	1	2	2	3	1	1	1	1	1	1	1	2	1	1	1	1	1	5
5799	8	184	198	2	2	2	2	1	2	1	2	1	2	1	2	1	2	1	3	1	5
5800	8	198	198	2	2	1	2	1	1	1	1	1	2	1	2	1	1	1	3	1	1
5801	8	198	198	2	2	2	2	1	1	1	1	1	2	1	3	1	1	3	3	5	5
5802	8	198	198	2	2	2	2	1	2	2	2	2	2	1	2	1	1	1	3	1	1
5803	8	198	198	1	2	2	2	1	1	1	1	1	1	2	2	1	1	1	1	1	5
5804	8	198	198	1	1	1	1	1	2	1	2	1	1	1	2	1	1	1	1	1	5
5805	8	198	198	1	2	2	2	1	2	1	1	1	2	1	2	1	1	1	1	1	5
5807	8	198	198	2	2	1	2	1	1	1	1	1	2	2	2	1	1	3	3	1	5
5808	8	184	198	2	2	2	2	1	1	1	1	1	1	1	2	1	1	1	3	1	5
5809	8	198	198	1	2	2	2	1	1	1	1	1	1	2	2	1	1	1	3	1	5
5810	8	198	198	1	2	1	2	1	1	1	1	1	2	1	1	1	1	1	1	1	5
5811	8	184	198	2	2	1	2	1	1	1	1	1	2	1	2	1	1	3	3	1	5
5812	8	198	198	2	2	2	2	1	1	1	1	1	2	2	2	1	1	3	3	1	5
5813	8	184	198	2	2	2	2	1	2	2	2	1	1	1	2	1	1	1	3	1	5
5814	8	198	198	2	2	2	2	1	2	1	2	2	2	1	2	1	2	1	3	1	5
7582	8	198	198	1	1	1	3	1	1	1	2	1	2	2	2	1	1	1	1	1	1
7583	8	184	198	1	2	2	4	1	1	1	1	1	2	1	1	1	1	3	3	1	1
7584	8	198	198	1	1	2	2	1	1	1	2	1	2	1	2	1	1	1	1	1	1
7586	8	198	198	2	2	2	3	1	2	1	2	1	2	2	2	1	1	1	3	1	5
7587	8	184	198	1	2	1	2	1	2	1	1	1	2	2	2	1	1	1	3	1	1
7588	8	198	198	2	2	2	4	1	1	1	1	1	1	1	2	1	2	3	3	5	5
7589	8	184	198	1	2	2	2	1	2	1	2	1	2	1	1	1	1	3	3	1	5
7590	8	184	198	2	2	2	2	1	2	1	1	2	2	1	2	1	1	1	3	5	5
7591	8	184	184	2	2	2	2	1	1	1	1	2	2	1	2	1	1	3	3	1	1
7592	8	184	198	2	2	2	2	1	1	1	2	1	2	2	2	1	1	1	3	1	5
7593	8	184	198	2	2	2	3	1	2	1	1	1	2	1	2	1	1	1	3	1	1
7595	8	198	198	2	2	2	3	1	2	1	2	2	2	1	1	1	1	1	1	1	1
7596	8	184	198	1	1	1	2	1	1	2	2	2	2	1	2	1	1	3	3	5	5
7597	8	184	198	2	2	1	2	1	1	1	2	1	2	1	2	1	2	2	3	1	5
7599	8	198	198	1	2	2	2	1	2	1	2	2	2	1	1	1	1	1	3	1	1
7600	8	184	198	2	2	1	2	1	1	1	2	2	2	1	2	1	1	3	3	1	5
7601	8	198	198	2	2	2	2	1	1	1	2	1	2	2	2	1	1	1	3	3	5
7777	8	198	198	2	2	1	2	1	1	1	1	1	2	1	1	1	1	1	3	1	1
7778	8	198	198	2	2	2	3	1	1	1	1	1	2	1	2	1	1	1	1	1	1
7779	8	198	198	1	2	2	3	1	1	1	2	1	2	1	1	1	1	3	3	1	5
7781	8	184	198	2	2	1	2	1	2	1	2	1	2	1	2	1	1	1	3	1	5
7782	8	198	198	2	2	2	2	1	2	1	1	1	2	2	2	1	1	1	3	3	5
7783	8	198	198	2	2	2	4	1	2	1	1	2	2	1	1	1	1	3	1	1	1
7784	8	184	198	1	1	1	2	1	2	1	2	2	2	1	2	1	1	1	3	5	5
7785	8	198	198	1	2	2	2	1	2	1	1	1	1	1	2	1	1	1	3	5	5
7786	8	198	198	1	2	1	2	1	2	2	2	1	2	1	2	1	1	1	3	1	1
7787	8	184	198	2	2	1	3	1	1	1	1	2	2	2	2	1	1	1	3	1	5
7788	8	198	198	2	2	1	2	1	1	1	2	1	2	1	2	1	1	1	1	1	5
7790	8	198	198	2	2	2	2	1	1	1	1	1	2	1	1	1	1	1	1	5	5
7791	8	198	198	2	2	2	3	1	1	1	1	1	1	2	2	1	1	1	3	5	5
7792	8	198	198	1	2	2	2	1	1	1	1	1	2	2	2	1	1	1	3	1	1
7793	8	198	198	2	2	2	3	1	1	1	1	2	2	2	2	1	1	1	3	1	3
7794	8	198	198	2	2	2	2	1	1	1	2	1	1	1	1	1	2	3	3	5	5
7795	8	198	198	1	2	1	2	1	1	1	2	2	2	1	2	1	1	1	3	3	5
7796	8	198	198	2	2	2	2	1	1	2	2	1	1	2	2	1	1	1	1	1	5
7797	8	194	198	1	2	2	2	1	2	1	2	1	1	2	2	1	2	1	1	1	5
7799	8	198	198	2	2	1	3	1	1	2	2	2	2	1	1	1	1	1	1	1	1
7800	8	198	198	1	1	2	2	1	1	2	2	1	1	2	2	1	1	1	1	1	1
7801	8	198	198	1	2	1	2	1	2	1	2	2	2	1	2	1	1	1	3	1	5
7803	8	198	198	2	2	1	2	1	1	1	2	1	2	1	2	1	1	1	3	1	1
7804	8	184	198	2	2	2	2	1	2	1	1	2	2	1	2	1	1	1	3	5	5
7805	8	198	198	1	2	2	2	1	1	1	2	1	2	1	1	2	2	1	1	1	4
7806	8	198	198	1	2	1	2	1	1	1	1	2	2	1	1	1	1	3	3	1	5
7808	8	198	198	2	2	2	2	1	1	1	2	1	2	2	2	1	1	1	3	1	2
7810	8	198	198	2	2	2	3	1	2	1	2	2	2	2	2	1	1	2	3	5	5
7811	8	198	198	1	1	2	3	1	2	1	2	1	1	1	2	1	1	3	3	1	5
7812	8	198	198	2	2	2	2	1	1	1	2	2	2	1	1	1	1	1	1	1	1
249	9	198	198	1	2	2	4	1	2	1	2	1	1	1	2	1	1	3	1	1	5
277	9	184	198	2	2	1	2	1	1	1	1	1	2	1	2	1	2	3	3	5	5
280	9	184	184	2	2	2	3	1	2	1	2	2	2	2	2	1	1	1	3	5	5
281	9	198	198	1	2	1	2	1	1	1	2	2	2	1	1	1	1	1	1	5	5
282	9	184	198	2	2	2	2	1	2	1	2	1	2	1	2	1	1	3	3	1	3
288	9	198	198	2	2	1	2	1	1	1	2	1	2	1	1	1	1	1	1	5	5
290	9	198	198	2	2	2	2	1	1	2	2	2	2	2	2	1	1	1	3	1	5
315	9	198	198	2	2	2	2	1	2	2	2	2	2	1	1	1	1	3	3	5	5
317	9	198	198	2	2	2	2	2	2	1	2	1	2	1	1	1	2	1	1	5	5
318	9	184	198	2	2	2	2	1	2	1	1	1	2	1	2	1	1	1	3	1	1
319	9	184	198	1	2	2	3	1	2	1	1	1	2	1	2	1	1	3	3	1	5
321	9	198	198	2	2	2	4	1	1	1	1	1	2	1	1	1	1	2	3	1	5
322	9	198	198	1	2	2	3	1	2	1	1	1	2	1	1	1	1	1	1	1	5
323	9	184	198	2	2	3	3	1	1	2	2	2	2	1	2	1	1	3	3	1	1
326	9	198	198	1	2	1	2	1	2	1	1	1	2	1	2	1	1	1	1	5	5
327	9	184	198	1	1	2	2	1	1	1	1	1	1	1	2	1	1	3	3	1	5
329	9	198	198	1	2	2	4	1	1	1	2	2	2	1	1	1	1	1	1	1	1
330	9	198	198	1	2	2	2	1	1	1	2	2	2	2	2	1	1	1	3	1	5
331	9	184	198	2	2	1	3	1	1	1	2	1	1	1	1	1	1	1	1	1	5
332	9	198	198	2	2	2	3	1	1	1	1	2	2	1	2	1	1	1	1	3	5
333	9	198	198	2	2	2	2	1	2	1	2	2	2	2	2	1	1	3	3	5	5
334	9	184	198	1	2	2	3	1	1	1	2	2	2	1	1	1	1	1	2	1	1
335	9	198	198	2	2	2	2	1	1	1	2	1	2	1	2	1	1	1	3	1	1
336	9	198	198	2	2	2	2	1	2	2	2	1	1	1	2	1	1	1	1	1	1
337	9	198	198	2	2	1	3	1	1	1	1	2	2	2	2	1	1	1	3	1	3
341	9	198	198	1	2	2	3	1	1	1	2	2	2	1	2	1	1	1	3	1	1
342	9	184	198	2	2	1	2	1	2	1	2	1	2	1	1	1	1	1	3	1	5
343	9	184	184	2	2	2	2	1	1	1	1	1	1	1	2	1	1	3	3	5	5
344	9	198	198	2	2	2	3	1	1	1	1	1	1	1	2	1	1	1	3	1	5
346	9	184	198	2	2	2	2	1	1	1	2	1	2	2	2	1	1	1	3	1	1
347	9	184	198	1	2	1	2	1	1	1	2	1	2	1	2	1	1	1	1	1	1
348	9	184	198	1	1	2	2	1	2	1	1	1	2	1	2	1	1	1	3	1	1
349	9	198	198	2	2	2	2	1	2	1	2	2	2	1	2	1	1	1	3	1	5
350	9	198	198	2	2	2	2	1	1	1	1	2	2	1	2	1	1	1	1	1	5
352	9	184	198	2	2	1	2	1	1	2	2	2	2	1	2	1	1	3	3	1	5
353	9	198	198	2	2	2	3	1	1	2	2	1	1	1	1	1	1	1	3	1	5
355	9	198	198	2	2	2	2	1	1	1	2	1	1	1	2	1	1	1	3	1	5
356	9	198	198	2	2	2	2	1	1	2	2	1	2	1	2	1	1	1	3	1	5
360	9	198	198	2	2	1	2	1	2	1	2	1	2	2	2	1	2	1	3	1	5
361	9	184	198	1	2	2	2	1	1	2	2	1	2	1	2	1	1	3	3	1	3
367	9	184	198	2	2	1	3	1	1	1	2	2	2	1	2	1	1	1	1	1	5
368	9	198	198	1	2	2	2	1	2	1	1	1	2	1	2	1	1	3	3	1	5
370	9	184	198	2	2	2	4	1	2	1	2	1	2	1	2	1	1	1	3	5	5
5757	9	198	198	2	2	2	2	1	1	1	2	1	1	2	2	1	1	1	3	1	5
5759	9	198	198	1	2	2	2	1	2	1	2	2	2	1	1	1	1	1	3	1	5
5760	9	184	198	1	2	1	2	1	1	1	2	1	2	2	2	1	1	1	1	1	5
5761	9	198	198	1	2	3	3	1	1	1	2	2	2	2	2	1	1	3	3	1	1
5762	9	198	198	2	2	2	3	1	1	1	1	1	2	1	1	1	1	1	3	1	5
5763	9	184	198	2	2	1	3	1	2	1	1	1	1	1	2	1	1	1	1	1	5
5764	9	184	198	2	2	2	3	1	1	2	2	1	2	1	2	1	1	3	3	1	5
5765	9	184	184	1	2	2	2	1	2	1	2	1	2	1	2	1	1	3	3	1	5
5766	9	198	198	1	2	2	2	1	1	1	2	2	2	1	2	1	1	1	1	5	5
5767	9	184	198	1	2	1	2	1	1	2	2	1	1	1	2	1	1	1	1	1	5
5768	9	184	184	1	2	2	3	1	1	2	2	1	2	1	2	1	1	1	1	1	5
5769	9	198	198	1	2	2	3	1	1	1	1	2	2	1	2	1	1	1	3	1	5
5770	9	184	198	2	2	2	2	1	2	1	1	2	2	2	2	1	1	1	1	1	5
5771	9	184	184	2	2	2	2	1	1	1	1	2	2	2	2	1	1	3	3	1	5
5772	9	184	198	2	2	2	3	1	1	1	2	1	2	1	2	1	1	1	3	1	5
5773	9	184	198	2	2	2	2	1	2	2	2	2	2	2	2	1	1	1	1	1	3
5774	9	184	198	2	2	1	2	1	2	1	1	1	2	1	1	1	1	1	1	1	5
7739	10	198	198	2	2	1	2	1	1	1	2	2	2	1	1	1	1	1	3	1	5
7740	10	198	198	2	2	1	2	1	1	1	2	1	1	2	2	1	1	3	3	1	1
7741	10	198	198	1	1	1	2	1	2	2	2	1	2	1	1	1	1	1	3	3	5
7742	10	198	198	2	2	1	2	1	2	1	2	2	2	1	2	1	1	1	1	1	5
7743	10	198	198	1	2	2	2	1	1	2	2	1	1	1	2	1	1	3	3	1	1
7745	10	198	198	2	2	2	2	1	2	1	1	1	1	1	2	1	2	1	3	1	5
7746	10	198	198	2	2	2	3	1	1	2	2	2	2	1	2	1	1	1	3	1	1
7747	10	198	198	1	2	2	3	2	2	1	1	1	2	1	2	1	1	3	3	5	5
7748	10	198	198	2	2	1	2	1	1	1	1	2	2	1	2	1	1	1	3	5	5
7749	10	198	198	2	2	2	2	2	2	2	2	1	2	1	1	2	2	1	1	1	1
7750	10	198	198	1	2	2	3	1	1	1	2	1	1	1	2	1	2	1	3	1	4
7751	10	198	202	1	2	3	5	1	1	1	2	1	1	1	1	2	2	1	3	1	1
7752	10	198	202	1	1	2	4	1	1	1	2	1	2	1	1	1	1	3	3	1	5
7753	10	184	184	2	2	1	2	1	1	1	1	1	2	1	1	1	1	1	3	1	1
7754	10	198	198	1	2	1	2	1	2	1	2	2	2	1	2	1	2	1	1	1	5
7755	10	198	198	1	2	2	3	1	1	1	2	1	2	1	2	1	1	1	3	1	5
7756	10	198	198	1	2	2	2	1	1	2	2	1	2	1	1	1	2	1	3	1	1
7757	10	198	198	1	1	1	2	1	1	1	1	1	1	1	1	1	1	1	1	1	1
7758	10	198	198	2	2	2	2	1	2	1	2	1	1	1	2	1	1	3	3	1	1
7759	10	198	198	1	2	4	4	2	2	1	2	1	1	1	1	1	1	1	1	1	1
7760	10	198	198	1	1	2	3	1	2	1	2	1	1	1	1	1	1	3	3	1	1
7761	10	198	198	2	2	2	2	1	2	2	2	1	2	1	2	1	1	1	3	1	5
7763	10	198	198	2	2	2	2	1	2	1	2	1	2	1	3	1	1	1	3	5	5
7764	10	198	198	2	2	2	2	1	1	1	2	1	2	1	1	1	1	3	3	1	1
7765	10	198	198	2	2	2	5	1	1	1	2	2	2	1	1	1	1	1	3	1	1
7766	10	184	198	1	2	2	2	2	2	2	2	1	1	1	3	1	1	3	3	1	1
7767	10	198	198	1	2	2	3	1	1	1	2	2	2	1	1	1	1	1	1	4	5
7768	10	198	198	1	2	2	2	1	1	1	2	1	1	2	2	1	2	1	3	1	1
7769	10	198	202	2	2	2	3	1	1	1	2	1	2	1	1	1	1	1	1	1	5
7770	10	194	198	1	2	2	3	1	1	2	2	2	2	1	1	1	1	1	1	1	3
7771	10	198	198	2	2	3	3	1	1	1	2	1	2	1	1	1	1	1	3	1	5
7772	10	198	198	1	2	1	4	1	1	2	2	1	2	1	1	1	1	1	2	1	5
7773	10	184	198	2	2	2	2	1	1	1	1	1	1	2	2	1	2	1	1	1	1
7774	10	198	198	1	1	2	2	1	2	1	1	1	1	2	2	1	1	1	3	1	5
7775	10	198	198	1	2	2	3	1	1	1	2	1	1	1	1	1	1	1	1	1	5
7776	10	198	198	1	1	2	2	1	2	1	2	1	1	1	1	1	2	1	1	5	5
243	11	198	198	1	2	2	2	1	1	1	2	1	2	1	1	1	1	1	1	1	5
244	11	198	198	2	2	2	3	1	1	1	2	1	2	1	2	1	2	1	1	1	1
245	11	198	198	2	2	2	2	1	1	1	2	1	1	1	2	1	1	3	3	1	2
246	11	198	198	1	1	3	4	1	1	2	2	1	1	1	2	1	2	1	1	1	5
247	11	198	198	2	2	2	2	1	1	1	2	1	1	1	1	1	2	1	1	1	4
253	11	198	198	1	2	2	2	1	2	1	2	1	2	1	1	1	1	1	3	1	1
254	11	198	198	2	2	2	2	1	1	1	2	1	2	1	1	1	2	3	1	1	3
255	11	198	198	1	2	2	3	1	1	2	2	1	2	1	1	1	1	1	3	5	6
258	11	198	198	1	2	2	3	1	1	1	1	1	2	1	1	1	1	1	3	1	3
7602	11	198	198	1	2	2	4	1	1	1	2	1	1	1	2	1	1	1	1	5	5
7603	11	198	198	1	1	2	2	1	1	2	2	1	1	1	2	1	1	1	1	1	5
7604	11	198	198	2	2	2	2	2	2	1	1	1	2	1	1	1	1	1	2	1	1
7605	11	198	198	1	2	1	3	1	2	1	1	1	2	1	1	1	1	1	1	1	1
7606	11	194	198	1	2	2	4	1	1	2	2	1	1	1	1	1	1	1	3	1	1
7607	11	198	198	1	1	2	4	1	1	1	2	1	1	1	1	1	2	1	1	1	5
7608	11	198	198	1	2	2	3	1	1	1	2	1	1	1	1	1	1	1	1	1	2
7715	11	198	202	1	1	2	3	1	1	1	1	1	1	1	1	1	2	3	3	1	1
7719	11	198	198	2	2	3	5	1	1	2	2	1	2	1	1	1	1	1	2	1	5
7720	11	198	198	1	2	2	4	2	2	1	2	1	2	1	2	1	2	1	3	1	1
7721	11	198	198	2	2	2	2	1	2	2	2	1	2	1	1	1	1	1	1	1	5
7722	11	198	198	1	2	2	2	1	2	1	2	1	2	1	2	1	1	1	3	1	1
7723	11	198	198	1	1	3	3	2	2	1	2	1	2	1	1	1	1	1	1	1	5
7724	11	198	198	2	2	1	3	1	1	2	2	1	2	2	2	1	2	1	3	1	5
7725	11	198	198	2	2	2	4	1	1	1	2	1	1	1	1	1	1	1	3	1	1
7726	11	198	198	1	2	3	4	1	2	1	2	1	2	1	1	1	1	1	1	1	1
7727	11	198	198	2	2	3	5	1	2	1	2	1	1	1	2	1	1	1	1	1	5
7728	11	198	198	1	2	2	2	1	1	1	2	1	1	1	3	1	1	1	3	1	5
7729	11	198	198	1	2	2	2	1	1	2	2	1	1	1	1	1	1	1	2	1	5
7730	11	184	198	2	2	2	2	1	2	2	2	2	2	2	2	1	2	1	3	1	5
7731	11	198	198	1	2	2	2	1	1	1	2	1	2	1	2	1	1	1	3	1	1
7732	11	198	198	2	2	2	3	1	1	1	2	1	1	2	2	1	1	3	1	1	5
7733	11	198	198	1	2	2	2	1	2	2	2	2	2	1	2	1	2	1	3	5	5
7734	11	198	198	1	2	2	2	1	1	2	2	1	1	1	1	1	1	3	3	5	5
7735	11	184	198	2	2	2	3	1	1	2	2	1	1	1	1	1	1	1	3	1	5
7736	11	198	198	2	2	2	3	1	1	1	2	1	1	1	1	1	1	1	1	1	5
7737	11	198	198	2	2	1	2	1	1	1	2	1	2	1	1	2	2	1	1	1	3
7738	11	198	198	2	2	3	5	1	1	1	1	1	1	1	1	1	2	3	3	1	4
6255	12	198	198	1	2	2	2	1	2	1	2	1	2	1	1	1	1	1	1	1	1
6256	12	198	198	1	2	2	2	1	2	1	2	1	1	1	1	1	2	1	3	1	1
6257	12	184	198	1	2	2	2	1	1	1	2	1	1	1	2	1	2	1	1	1	1
6258	12	198	198	2	2	2	2	1	2	1	2	1	1	1	2	2	2	1	1	1	5
6259	12	198	198	1	2	2	4	1	1	1	1	1	1	1	2	1	1	1	1	1	1
6260	12	198	206	1	1	2	2	1	2	1	2	1	1	1	1	1	1	1	3	1	5
6261	12	198	206	2	2	2	4	1	1	2	2	1	1	1	1	1	2	1	2	1	5
6263	12	194	198	2	2	2	4	1	1	1	2	1	1	1	2	1	1	1	1	1	1
6264	12	198	198	1	2	2	2	2	2	1	2	1	1	1	1	1	1	3	1	1	6
6266	12	198	198	1	2	2	5	1	2	2	2	1	2	2	2	1	1	1	3	1	1
6267	12	198	198	1	2	2	2	1	1	2	2	1	1	1	2	1	2	1	3	2	5
6268	12	198	202	1	2	1	2	2	2	2	2	1	1	1	1	1	1	1	2	1	5
6270	12	198	198	1	2	2	3	1	2	1	2	1	1	1	1	2	2	1	3	1	5
6271	12	198	198	1	1	2	2	1	2	2	2	1	2	1	1	1	1	1	3	1	5
6272	12	198	198	1	1	2	2	1	1	1	2	1	1	1	1	1	2	3	3	1	1
6273	12	198	198	1	1	2	2	1	2	1	1	1	1	1	2	1	1	3	3	1	1
6274	12	198	198	2	2	1	2	1	1	1	1	1	1	1	2	1	1	1	1	1	1
6275	12	198	198	1	2	1	2	1	2	1	1	1	1	1	1	1	1	1	3	1	3
6276	12	198	198	1	1	2	3	1	2	1	1	1	1	1	2	1	1	1	3	1	1
6277	12	198	198	1	1	2	4	1	2	1	1	1	1	1	1	1	1	1	3	1	1
6279	12	198	198	1	2	2	3	1	1	2	2	1	1	1	1	1	1	1	3	1	3
6280	12	198	198	1	1	1	3	1	1	2	2	1	1	1	1	1	1	1	1	1	1
6281	12	198	198	1	2	2	5	1	2	1	1	1	1	1	1	2	2	2	3	5	5
6282	12	198	198	2	2	2	2	1	1	1	1	1	1	1	2	1	1	1	3	1	1
6284	12	184	198	1	2	2	2	1	2	1	2	1	1	1	3	1	1	3	3	1	1
6285	12	198	200	2	2	2	2	1	1	2	2	1	1	1	1	1	1	3	3	1	5
6286	12	184	198	1	2	2	2	1	1	2	2	1	1	1	2	1	1	1	1	1	1
6287	12	198	198	1	2	2	2	1	2	2	2	1	1	1	1	1	1	2	3	1	3
6288	12	198	198	2	2	2	3	1	1	1	2	1	2	1	3	1	1	1	1	1	1
6289	12	198	198	1	2	2	2	1	2	1	1	1	1	1	1	1	1	1	3	1	1
6290	12	198	198	2	2	2	3	1	1	2	2	1	1	2	3	1	1	2	1	1	5
6296	12	184	198	1	1	2	2	1	2	1	2	1	1	1	3	1	1	3	3	1	1
6298	12	198	198	1	2	3	4	1	2	1	2	1	2	1	1	1	2	1	3	1	5
6299	12	198	198	1	1	2	4	1	2	2	2	1	2	2	2	1	1	1	1	1	2
6300	12	198	198	1	2	1	2	1	1	1	1	1	1	1	1	1	1	1	1	1	5
6301	12	198	198	1	2	2	3	2	2	2	2	1	1	1	1	1	2	3	3	1	1
6302	12	198	198	2	2	2	4	1	1	2	2	1	1	1	2	1	1	1	3	1	1
6303	12	198	198	1	1	2	3	1	2	1	1	1	1	1	3	1	1	1	1	1	5
6304	12	198	198	1	2	2	4	1	2	1	1	1	1	1	2	1	2	1	3	1	1
6305	12	198	198	1	2	2	3	1	1	2	2	1	2	1	1	1	2	3	3	1	5
6306	12	198	198	1	2	2	4	1	2	1	2	1	2	1	1	1	1	1	1	1	3
6751	12	184	198	2	2	2	2	1	2	1	1	1	1	1	1	1	2	1	3	1	5
6752	12	198	198	1	2	2	4	1	2	2	2	1	2	1	2	1	2	2	3	1	2
6754	12	198	198	1	2	2	2	1	2	2	2	1	1	1	1	1	2	1	1	1	1
6755	12	184	198	2	2	2	2	2	2	1	2	1	1	1	1	1	2	3	1	1	1
6756	12	198	198	1	2	4	4	1	2	1	2	1	1	1	1	1	1	1	3	1	4
6757	12	184	198	1	1	2	2	1	2	1	2	1	1	1	2	1	1	1	1	1	5
6758	12	198	198	2	2	2	2	1	2	1	2	1	2	1	1	1	1	1	1	1	1
6759	12	184	198	2	2	2	2	1	2	1	2	1	2	1	2	1	2	1	3	1	5
6760	12	198	198	2	2	2	2	1	2	1	2	1	2	1	1	1	1	1	1	5	5
6761	12	198	198	1	2	2	2	1	1	1	2	1	1	2	3	1	1	1	3	1	1
6762	12	198	198	1	2	1	2	1	2	1	1	1	2	1	1	1	1	1	1	1	5
6763	12	198	198	1	2	2	2	1	2	1	1	1	1	1	1	1	1	1	1	1	4
6764	12	198	198	2	2	2	2	2	2	1	1	1	1	1	1	1	2	1	3	1	1
6765	12	198	198	1	2	2	3	2	2	1	1	1	1	1	2	1	1	1	3	1	1
6766	12	198	198	1	2	2	3	2	2	1	1	1	1	1	2	1	1	1	3	1	1
235	13	198	198	1	2	2	4	1	1	1	2	1	2	1	1	1	1	1	1	1	5
236	13	198	198	2	2	1	2	1	1	2	2	1	2	1	2	1	2	1	3	1	1
239	13	198	198	1	1	2	3	1	2	1	2	1	1	1	1	1	2	1	3	1	5
241	13	198	198	1	2	2	3	1	2	2	2	1	1	1	2	1	1	1	1	5	5
4519	13	198	198	2	2	2	2	1	2	2	2	1	1	1	1	1	1	1	1	1	1
4520	13	198	202	1	1	2	2	1	1	1	2	1	1	1	2	1	2	1	1	1	5
4521	13	198	198	1	1	2	3	1	2	1	2	1	2	2	2	1	2	1	1	1	5
4522	13	198	198	1	2	2	4	1	2	1	2	1	1	1	1	1	2	1	1	1	2
4523	13	184	198	2	2	2	3	1	2	1	2	1	1	1	1	1	1	1	1	1	1
4524	13	184	198	1	1	2	3	1	1	1	2	1	1	1	2	1	1	3	3	1	1
4525	13	198	198	2	2	2	2	1	1	1	2	1	1	1	2	1	1	3	1	1	5
4526	13	198	198	2	2	2	3	1	1	2	2	1	1	1	1	1	1	1	1	5	5
4531	13	198	198	2	2	2	2	1	1	1	2	1	1	1	1	1	2	1	3	1	1
4532	13	198	198	1	2	1	4	1	2	1	2	1	1	1	1	1	2	1	1	1	1
4533	13	198	198	2	2	2	3	1	2	1	2	1	1	2	2	1	1	1	1	1	3
4534	13	184	198	1	2	2	2	1	1	1	1	1	1	1	1	1	2	1	1	1	1
4535	13	198	198	1	1	2	2	1	1	1	1	1	1	1	1	1	1	1	3	2	4
4537	13	198	198	2	2	2	2	1	2	2	2	1	1	1	3	1	2	3	3	1	1
4538	13	198	198	2	2	2	2	1	1	1	1	1	2	1	3	1	1	1	3	1	5
4539	13	198	198	1	2	2	3	1	2	1	1	1	1	1	1	1	1	1	1	1	2
4540	13	198	198	2	2	1	2	1	1	2	2	1	1	1	1	1	1	1	1	1	1
4541	13	198	198	2	2	2	2	1	1	1	1	1	1	1	1	1	2	1	1	1	1
4542	13	184	198	2	2	2	3	1	1	2	2	1	1	1	1	1	1	1	3	1	1
4543	13	198	202	1	2	2	3	1	2	1	2	1	1	1	1	1	1	1	2	1	5
4544	13	198	198	1	2	3	4	1	1	2	2	1	2	2	3	1	1	3	1	1	3
4545	13	198	198	1	2	3	4	1	2	2	2	1	1	1	1	1	1	1	3	1	3
4546	13	198	202	1	1	2	2	1	2	1	2	1	1	1	1	1	2	1	3	1	5
4547	13	184	198	2	2	4	4	1	1	2	2	1	1	1	1	1	2	3	3	1	1
4548	13	184	198	2	2	2	2	1	1	2	2	1	2	1	1	1	1	1	3	1	1
4549	13	198	198	1	2	4	4	1	1	2	2	1	2	1	2	1	2	1	3	1	1
4550	13	198	198	1	2	2	3	1	1	1	2	1	1	1	1	1	1	1	2	1	1
4551	13	184	198	1	1	2	3	1	2	2	2	1	1	1	2	1	2	1	3	1	5
4552	13	198	198	1	2	2	2	1	1	1	2	1	1	1	2	1	2	3	3	1	5
4553	13	184	198	2	2	2	2	1	2	2	2	1	2	1	1	1	1	3	3	1	5
4554	13	198	198	1	2	2	3	1	1	2	2	1	1	1	1	1	1	3	3	1	5
4555	13	198	198	1	2	2	2	1	2	1	2	1	1	1	1	1	2	1	3	1	1
4556	13	198	198	1	2	2	2	1	1	2	2	1	1	1	1	1	2	1	1	1	1
4557	13	198	198	1	2	2	3	1	1	2	2	1	1	1	1	1	1	3	3	1	1
4558	13	198	198	1	2	2	2	1	2	1	2	1	1	1	1	1	2	1	3	1	5
6767	13	198	198	2	2	2	2	1	2	1	1	1	1	1	1	1	1	3	1	1	5
6768	13	198	198	1	1	2	2	1	2	1	2	1	1	1	3	1	1	1	1	1	1
6769	13	198	198	2	2	4	5	1	1	2	2	1	1	1	1	1	2	1	1	1	1
211	14	198	198	1	2	2	3	1	1	1	2	1	2	1	2	1	1	1	1	1	5
217	14	198	198	1	2	2	2	1	2	1	2	1	1	1	1	1	1	1	1	1	1
218	14	198	198	2	2	2	2	1	2	1	2	1	1	1	2	1	1	1	2	3	5
219	14	198	198	1	1	2	3	1	2	2	2	1	1	1	2	1	2	1	1	1	1
226	14	198	198	2	2	2	4	1	1	1	2	1	1	1	2	1	2	1	1	1	1
229	14	198	198	2	2	2	3	1	1	1	2	1	1	1	2	1	1	2	3	1	4
2887	14	198	198	1	2	2	4	1	1	1	2	1	1	1	1	1	1	3	3	1	1
2888	14	198	198	1	2	2	2	2	2	1	2	1	1	1	1	1	2	3	3	1	5
2890	14	198	198	1	2	2	2	1	2	2	2	1	1	1	1	1	2	1	1	1	5
2891	14	184	198	1	2	1	3	1	1	2	2	1	1	1	1	1	1	1	1	1	3
2892	14	198	198	1	1	2	5	1	2	1	2	1	1	1	1	1	1	1	3	1	5
2893	14	198	198	2	2	2	2	1	1	1	2	1	1	1	1	1	2	1	1	5	5
2894	14	198	206	2	2	2	3	1	2	1	2	1	1	1	2	1	1	1	3	1	5
2895	14	198	198	1	1	2	2	1	1	2	2	1	2	1	1	1	1	1	1	1	5
2896	14	184	198	2	2	2	5	1	2	2	2	1	2	1	3	1	1	1	3	1	1
2898	14	198	206	1	2	3	3	1	1	2	2	1	1	1	3	1	1	1	1	1	5
2899	14	198	198	1	1	2	2	1	2	1	2	1	1	1	1	1	1	3	1	1	5
2900	14	198	198	2	2	1	2	1	1	2	2	1	1	1	3	1	1	1	3	1	1
2901	14	198	198	2	2	1	2	1	1	1	2	1	1	1	3	1	2	2	3	1	3
2902	14	198	198	1	1	4	4	1	1	2	2	1	1	1	2	1	2	1	3	5	5
2903	14	198	198	1	2	2	2	1	2	1	2	1	1	1	1	1	1	1	1	1	2
2904	14	184	198	1	2	2	2	2	2	2	2	1	2	1	2	1	2	1	1	1	5
2905	14	198	198	2	2	1	2	1	1	2	2	1	1	1	1	1	1	1	3	1	1
2906	14	184	198	2	2	2	4	1	2	1	1	1	1	1	2	1	2	1	2	1	5
2907	14	198	198	1	2	2	4	1	1	1	2	1	1	1	2	1	1	1	3	1	5
2908	14	194	198	1	2	2	5	1	1	2	2	1	1	1	1	1	1	1	3	3	7
2909	14	198	198	2	2	2	2	1	1	1	1	1	1	1	3	1	1	1	1	1	1
2910	14	198	198	1	2	1	2	1	1	2	2	1	1	1	1	1	1	1	1	1	1
3261	14	198	198	2	2	4	4	1	1	1	2	1	1	1	1	1	2	1	1	1	1
3263	14	198	202	1	1	3	5	1	2	2	2	1	1	1	2	1	1	1	3	5	5
3264	14	198	198	1	2	2	3	1	1	1	2	1	2	1	1	1	1	3	3	1	5
3265	14	198	198	2	2	2	2	1	1	2	2	1	1	1	2	1	1	1	3	1	1
3266	14	198	198	2	2	2	2	1	2	1	2	1	1	1	1	1	1	2	3	5	5
3267	14	198	198	1	2	2	2	1	2	1	2	1	2	1	1	1	1	3	3	1	5
3269	14	198	198	1	2	2	4	2	2	1	2	1	1	1	1	1	2	1	3	1	5
3270	14	198	198	1	2	2	3	1	2	2	2	1	1	1	1	1	1	1	3	1	3
3271	14	194	198	2	2	2	2	1	2	2	2	1	1	1	2	1	1	1	1	1	5
3272	14	198	198	1	2	2	3	1	2	1	1	1	1	1	1	1	2	1	3	1	1
3273	14	198	198	1	2	2	2	1	2	1	2	1	2	1	1	1	1	1	1	1	5
3275	14	198	198	1	2	2	2	2	2	2	2	1	1	1	1	1	1	1	2	1	5
3276	14	198	198	1	2	2	4	1	1	1	2	1	1	1	1	1	2	1	2	1	5
3277	14	184	198	1	2	1	2	2	2	1	2	1	1	1	1	1	1	1	3	1	3
3278	14	198	198	2	2	2	2	1	2	2	2	1	1	1	1	1	2	1	1	1	1
3282	14	198	198	1	2	2	4	1	2	2	2	1	1	1	1	1	2	3	1	1	5
3283	14	198	198	1	2	3	5	1	1	2	2	1	1	1	1	1	1	1	2	1	1
6218	15	198	198	2	2	2	2	2	2	1	2	1	1	1	1	2	2	1	3	1	5
6219	15	198	202	1	2	2	2	1	1	1	2	1	1	1	2	1	2	1	1	1	1
6228	15	198	198	1	1	1	2	1	1	2	2	1	1	1	1	1	1	1	3	1	1
6233	15	184	198	1	2	1	2	1	1	1	2	1	2	1	1	1	1	1	1	1	1
6234	15	184	198	1	2	2	2	1	2	2	2	1	1	1	2	1	1	1	3	1	1
6235	15	198	198	1	2	2	3	1	1	1	1	1	1	1	1	1	2	1	1	5	5
6236	15	198	198	1	1	2	2	1	1	1	2	1	1	1	1	1	2	1	1	1	3
6237	15	184	198	1	2	2	3	1	1	2	2	1	1	1	1	1	1	1	3	1	1
6239	15	198	198	1	2	2	4	2	2	1	2	1	1	1	1	1	1	1	1	1	1
6241	15	184	198	2	2	2	2	1	1	2	2	1	1	1	1	1	1	1	3	3	5
6245	15	198	198	2	2	2	2	1	1	1	2	1	1	1	1	1	1	1	2	1	1
6249	15	184	198	1	2	4	5	1	1	1	2	1	2	1	2	1	1	1	2	1	1
6252	15	198	198	1	1	3	3	1	1	1	2	1	1	1	1	1	2	3	3	5	5
6253	15	198	198	1	2	4	4	1	2	2	2	1	2	1	1	1	2	1	3	5	5
6420	15	198	198	1	1	2	4	1	2	1	2	1	1	2	2	1	1	3	3	2	5
6421	15	198	198	1	2	4	4	1	1	1	2	1	2	1	1	1	1	1	1	1	1
6422	15	198	198	1	1	2	2	1	2	1	2	1	1	1	2	1	2	1	3	1	1
6424	15	184	198	1	1	4	4	1	1	1	2	1	1	1	1	1	1	1	3	5	5
6425	15	184	198	1	2	3	3	1	1	1	2	1	1	1	1	1	1	1	1	1	5
6426	15	184	198	1	2	2	2	1	2	1	2	1	1	1	2	1	2	2	3	1	4
6427	15	198	198	1	2	2	5	1	1	2	2	1	1	1	1	1	1	1	3	1	5
6428	15	198	198	2	2	2	4	1	2	1	2	1	1	1	1	1	1	1	2	1	1
6429	15	198	198	1	2	2	2	1	2	2	2	1	1	1	1	1	2	1	1	1	1
6430	15	198	198	1	2	3	5	1	1	2	2	1	1	1	2	1	1	1	3	1	5
6431	15	198	198	2	2	2	2	1	1	2	2	1	1	1	1	1	1	1	3	1	3
6432	15	198	198	1	2	2	2	1	2	1	2	1	1	1	1	1	2	3	3	1	1
6435	15	198	202	2	2	2	3	1	1	1	2	1	2	1	1	1	1	3	3	1	1
6439	15	184	198	1	2	2	2	1	1	1	2	1	1	1	2	1	2	1	3	5	5
6418	16	198	198	2	2	2	2	1	1	2	2	1	1	1	2	1	1	1	1	1	2
6419	16	198	198	1	2	2	2	1	1	1	2	1	1	2	2	1	1	1	3	1	1
6645	16	198	198	2	2	2	2	1	2	2	2	1	1	1	2	1	2	1	1	3	5
6647	16	198	198	1	2	2	2	1	2	1	2	1	1	1	1	1	1	1	3	1	5
6648	16	198	198	2	2	2	4	1	2	2	2	1	2	1	2	1	2	1	3	1	5
6649	16	198	198	1	1	1	2	1	1	2	2	1	2	1	2	1	1	1	3	1	1
7685	16	198	198	1	2	2	2	1	1	2	2	1	1	1	1	1	1	1	3	1	5
7686	16	198	198	2	2	2	3	1	1	2	2	1	2	1	2	1	1	3	3	1	1
7687	16	198	202	1	2	2	2	1	2	1	2	1	1	1	2	1	2	3	3	1	1
7688	16	198	198	1	2	2	2	1	1	1	2	1	1	1	1	1	1	1	3	1	5
7689	16	198	198	1	2	4	5	1	1	1	2	1	1	1	2	1	2	1	1	1	5
7690	16	198	202	2	2	3	5	1	2	2	2	1	2	1	2	1	1	2	3	1	5
7691	16	198	198	1	2	2	2	1	2	1	2	1	1	1	1	1	2	1	3	1	1
7692	16	184	198	1	2	3	5	1	2	1	1	1	1	1	1	2	2	1	3	1	1
7693	16	184	198	2	2	2	2	1	2	2	2	1	2	1	1	1	2	1	3	1	1
7694	16	184	198	1	1	2	2	1	2	2	2	1	1	1	2	1	2	3	3	1	1
7695	16	198	198	2	2	2	3	1	1	2	2	1	1	1	2	1	1	2	1	1	5
7696	16	198	202	2	2	2	2	1	2	2	2	1	1	1	3	1	2	1	3	1	1
7697	16	184	198	2	2	2	2	1	2	2	2	1	1	1	1	1	1	1	3	1	5
7698	16	198	198	2	2	2	2	1	2	1	2	1	1	1	2	1	1	1	1	5	5
7699	16	198	198	1	2	3	5	1	1	1	2	1	1	1	1	1	2	1	3	1	5
7700	16	198	198	1	1	1	2	1	1	1	2	1	1	1	2	1	1	1	1	1	1
7701	16	198	198	1	1	2	4	1	1	1	2	1	1	1	2	1	1	1	1	1	5
7702	16	198	198	1	2	3	5	1	2	1	2	1	1	1	2	1	1	3	1	1	5
7703	16	198	198	1	2	2	2	1	2	1	1	1	1	1	1	1	2	1	1	1	2
7704	16	198	198	1	2	2	2	1	1	1	2	1	1	1	1	1	2	1	2	1	1
7705	16	198	198	1	2	1	2	2	2	2	2	1	2	1	3	1	1	1	1	1	5
7706	16	198	198	2	2	1	4	1	1	1	2	1	1	1	1	1	2	1	3	1	3
7707	16	198	198	2	2	1	2	1	1	2	2	1	1	1	1	1	1	3	1	1	1
7708	16	198	198	1	2	2	2	1	1	1	2	1	1	1	1	1	2	2	3	1	1
7709	16	198	198	1	2	2	2	1	2	1	2	1	2	1	2	1	1	1	3	1	5
7710	16	198	198	1	2	2	4	2	2	1	2	1	1	1	2	1	2	3	3	1	5
7711	16	198	198	1	2	2	2	1	2	1	2	1	1	1	3	1	2	1	1	1	1
7712	16	198	202	2	2	2	2	1	1	1	2	1	1	1	2	1	1	1	2	1	1
7713	16	184	198	1	2	2	2	1	2	1	2	1	1	1	1	1	2	3	1	1	1
6565	17	198	198	1	2	2	3	2	2	2	2	1	1	1	2	1	1	1	3	1	5
6568	17	198	208	1	1	1	2	1	1	2	2	1	2	1	2	1	2	1	1	1	1
6569	17	198	198	1	2	2	3	1	2	1	2	1	1	2	3	1	2	1	1	1	1
6571	17	198	206	1	2	2	2	2	2	1	2	1	1	1	1	1	2	1	2	5	5
6572	17	198	198	2	2	3	3	1	2	1	2	1	1	1	2	1	1	1	1	5	5
6573	17	198	198	2	2	2	2	1	2	1	2	1	1	1	2	2	2	1	3	1	5
6574	17	184	198	2	2	2	2	1	1	1	2	1	1	1	1	1	1	1	1	1	1
6575	17	198	198	2	2	2	3	1	1	1	2	1	1	1	1	1	1	1	1	1	1
6576	17	198	198	2	2	2	2	1	1	1	1	1	1	1	1	1	1	1	3	1	5
6577	17	198	198	1	2	2	3	1	1	1	1	1	1	1	1	1	1	1	1	1	5
6578	17	198	198	1	1	2	2	1	2	1	2	1	1	1	2	1	1	1	3	1	5
6579	17	198	198	2	2	2	2	1	2	1	2	1	2	1	2	1	2	2	3	1	5
6646	17	194	202	2	2	3	3	1	1	1	2	1	1	2	2	1	2	1	1	1	5
7634	17	198	198	2	2	2	2	1	1	1	2	1	2	1	1	1	1	1	3	1	1
7635	17	184	198	1	1	2	3	1	2	2	2	1	1	1	1	1	1	1	1	1	1
7636	17	198	198	1	2	3	5	1	1	2	2	1	1	1	2	1	1	1	1	1	5
7637	17	198	198	1	2	1	2	1	1	2	2	1	1	1	1	1	1	1	3	4	5
7638	17	184	198	1	2	2	2	1	1	2	2	1	1	1	1	1	2	1	3	5	5
7639	17	198	198	2	2	3	5	1	2	1	2	1	1	1	1	1	2	1	3	1	1
7640	17	194	198	1	2	1	5	1	1	2	2	1	1	1	2	1	2	1	1	1	5
7641	17	198	198	1	2	2	3	1	1	1	1	1	1	1	1	1	1	2	3	1	5
7642	17	184	198	2	2	2	2	1	2	1	2	1	1	1	3	1	2	1	1	1	1
7643	17	198	198	2	2	2	2	1	1	1	2	1	1	1	1	1	1	1	1	1	5
7644	17	198	198	1	2	1	2	1	2	1	2	1	1	1	1	1	1	1	1	1	5
7645	17	198	198	2	2	2	2	1	1	2	2	1	1	1	2	1	2	3	3	1	3
7646	17	198	198	1	2	1	3	1	2	2	2	1	2	1	1	1	1	3	1	1	1
7647	17	198	202	2	2	3	5	1	1	2	2	1	1	1	1	1	2	1	3	1	5
7648	17	198	198	1	2	2	2	1	1	2	2	1	1	1	1	1	2	1	1	1	1
7649	17	198	198	1	2	2	3	1	2	2	2	1	2	1	2	1	2	1	1	1	5
7650	17	198	198	1	1	1	2	1	2	2	2	1	1	1	1	1	2	1	1	1	5
7652	17	198	198	2	2	2	2	2	2	1	1	1	1	1	2	1	1	1	3	1	5
7653	17	198	198	1	2	2	4	2	2	1	2	1	1	1	1	1	2	1	1	1	5
7654	17	198	202	1	1	2	3	1	1	1	2	1	1	1	1	1	1	3	1	1	1
7655	17	198	198	1	1	2	3	1	1	1	1	1	1	1	1	2	2	1	3	1	1
7656	17	198	202	1	2	2	3	1	1	1	1	2	2	1	1	1	2	3	3	1	5
7657	17	184	198	1	2	2	4	2	2	2	2	1	1	1	1	1	1	1	3	3	5
7658	17	184	198	1	1	1	2	1	1	1	2	1	1	1	1	1	1	1	3	1	1
7659	17	198	198	1	1	2	2	1	2	2	2	1	1	1	1	2	2	1	1	1	5
7660	17	198	198	2	2	2	2	1	1	2	2	1	1	1	2	1	1	1	3	1	1
7661	17	198	198	2	2	2	3	1	1	2	2	1	1	1	2	2	2	3	1	1	1
7662	17	184	198	2	2	2	3	1	1	2	2	1	1	1	1	1	1	1	3	1	5
7663	17	194	198	1	2	2	2	1	1	1	2	1	1	1	1	1	2	1	1	1	5
7664	17	198	198	2	2	2	2	1	1	2	2	1	1	1	1	1	1	1	1	1	1
7665	17	198	206	1	2	2	2	1	2	1	2	1	1	1	1	1	1	2	3	1	5
4094	18	198	198	2	2	2	3	1	1	1	1	1	1	1	2	1	1	1	1	5	5
4095	18	198	198	2	2	2	5	1	1	1	2	1	2	1	1	1	2	1	3	1	1
4096	18	198	198	2	2	2	2	1	1	2	2	1	1	1	1	1	1	1	3	5	5
4097	18	198	198	1	2	3	3	1	2	1	1	1	1	1	1	1	2	1	3	1	5
4098	18	198	198	2	2	2	5	1	1	1	1	1	1	1	1	1	1	2	3	3	5
4099	18	198	198	1	1	2	2	1	1	2	2	1	2	1	1	1	1	1	3	1	1
4100	18	198	198	2	2	1	2	1	1	2	2	1	2	1	2	1	1	3	1	1	5
4101	18	198	198	1	2	2	2	1	2	1	2	1	2	1	1	1	2	3	3	1	5
4102	18	198	198	1	2	2	2	1	1	2	2	1	2	1	1	1	2	3	3	3	5
4103	18	198	202	2	2	2	2	1	1	1	2	1	2	1	2	1	1	1	1	1	5
4104	18	198	202	1	1	2	2	1	1	2	2	1	1	1	1	1	2	1	3	1	4
4105	18	198	198	2	2	2	2	1	1	2	2	1	1	1	1	1	1	3	1	5	5
4106	18	198	198	1	2	2	3	1	2	1	2	1	1	2	2	1	2	3	3	1	5
4107	18	198	198	1	2	2	4	1	1	1	2	1	1	1	1	1	1	1	3	1	3
4108	18	198	198	1	2	2	2	1	1	1	2	1	1	1	1	1	1	1	1	1	5
4109	18	198	198	2	2	2	4	1	1	1	2	1	1	1	1	1	2	1	3	1	1
4110	18	198	198	2	2	2	3	1	2	1	2	1	1	1	2	1	1	1	1	1	1
4111	18	198	198	1	2	2	2	1	1	1	2	1	1	1	1	1	1	1	3	1	1
4112	18	198	198	2	2	2	2	1	1	1	2	1	1	2	3	1	1	1	1	1	1
4113	18	198	198	1	2	2	4	1	2	2	2	1	2	1	1	1	1	1	3	1	2
4114	18	198	198	2	2	2	2	1	1	2	2	1	1	1	1	1	1	3	1	1	1
4115	18	198	198	2	2	2	2	1	2	1	2	1	1	1	1	1	1	1	3	1	1
4116	18	198	198	1	2	2	2	1	1	1	2	1	1	1	1	1	2	1	2	1	5
4117	18	184	198	2	2	1	2	1	2	1	2	1	1	1	1	1	1	1	3	1	1
4118	18	198	198	2	2	2	3	1	2	1	2	1	1	1	3	1	2	3	3	1	5
4119	18	198	198	1	1	2	2	2	2	1	2	1	1	1	1	1	1	1	1	5	5
4120	18	184	198	1	1	2	4	1	1	2	2	1	1	1	1	1	2	1	1	1	1
4121	18	198	198	1	2	2	2	1	2	1	1	1	1	1	1	2	2	1	1	1	5
4122	18	184	198	2	2	2	3	1	1	1	2	1	1	1	1	1	2	1	1	1	1
4123	18	184	184	1	2	3	4	1	1	2	2	1	1	1	1	1	2	1	3	1	5
4235	18	198	198	1	2	1	3	1	1	1	1	1	1	1	1	1	1	1	1	1	5
4236	18	198	198	1	2	1	5	1	2	2	2	1	2	1	1	1	1	1	3	1	5
4237	18	198	198	1	1	2	3	1	1	2	2	1	1	1	1	1	1	1	2	1	1
4238	18	198	198	1	2	5	4	1	1	2	2	1	2	1	2	1	1	1	3	1	5
4239	18	198	198	1	2	2	2	2	2	2	2	1	2	1	2	1	2	1	3	1	5
4240	18	198	198	1	1	2	3	1	1	2	2	1	1	1	2	1	1	1	3	1	3
4241	18	198	198	1	2	2	2	1	1	2	2	1	1	1	2	1	1	1	3	1	1
4242	18	198	198	1	2	2	2	2	2	2	2	1	1	2	3	1	1	1	1	5	5
4244	18	198	198	1	2	2	3	1	2	1	2	1	1	1	2	1	2	3	3	1	5
4245	18	198	198	2	2	2	2	1	2	2	2	1	1	1	2	1	1	1	2	1	5
4246	18	198	198	2	2	2	2	1	1	1	2	1	1	1	1	1	2	1	1	1	4
4248	18	198	198	1	2	2	2	1	1	2	2	1	1	1	2	1	1	1	1	1	5
4249	18	198	198	2	2	2	3	2	2	1	2	1	1	1	3	1	2	1	1	1	1
4250	18	194	198	1	2	2	2	1	2	2	2	1	1	1	1	1	1	1	3	1	1
4252	18	198	198	1	1	2	2	1	2	1	2	1	1	1	1	1	1	1	1	1	5
4253	18	194	198	1	2	2	2	1	1	2	2	1	1	2	2	1	1	1	3	1	1
